# Supplementary material for: Metabolic robustness is an emergent property of hierarchical network organization in yeast
Source: mSystems. 2026 May 18;11(6):e00276-26. doi: 10.1128/msystems.00276-26 (PMC13288985; doi:10.1128/msystems.00276-26)
Supplement: File S1 — Metabolites evaluated for robustness. [file msystems.00276-26-s0001.csv]

Table S1: Metabolic robustness is an emergent property of hierarchical network organization in Yeast
metabolite ID	metabolite name	KEGG	metabolic network robustness
s_0075	1,3-bisphospho-D-glycerate[c]	C00236	non-robust
s_0188	2-phospho-D-glyceric acid[c]	C00631	non-robust
s_0260	3-phosphonato-D-glycerate(3-)[c]	C00197	non-robust
s_0373	acetyl-CoA[c]	C00024	non-robust
s_0376	acetyl-CoA[m]	C00024	non-robust
s_0551	D-erythrose 4-phosphate[c]	C00279	non-robust
s_0555	D-fructose 1,6-bisphosphate[c]	C00354	non-robust
s_0557	D-fructose 6-phosphate[c]	C00085	non-robust
s_0568	D-glucose 6-phosphate[c]	C00092	non-robust
s_0627	dihydrolipoamide[m]	C00579	non-robust
s_0629	dihydroxyacetone phosphate[c]	C00111	non-robust
s_0644	dolichyl D-mannosyl phosphate[er]	C03862	non-robust
s_0645	dolichyl phosphate[c]	C00110	non-robust
s_0646	dolichyl phosphate[er]	C00110	non-robust
s_0688	FAD[m]	C00016	non-robust
s_0690	FADH2[m]	C01352	non-robust
s_0709	ferricytochrome c[m]	C00125	non-robust
s_0710	ferrocytochrome c[m]	C00126	non-robust
s_0764	glyceraldehyde 3-phosphate[c]	C00661	non-robust
s_1097	lipoamide[m]	C00248	non-robust
s_1101	malonyl-CoA[c]	C00083	non-robust
s_1346	phosphatidylcholine backbone[c]	C00157	non-robust
s_1360	phosphoenolpyruvate[c]	C00074	non-robust
s_1411	S(8)-succinyldihydrolipoamide[m]	C01169	non-robust
s_1426	sedoheptulose 1,7-bisphosphate[c]	C00447	non-robust
s_1427	sedoheptulose 7-phosphate[c]	C05382	non-robust
s_1464	succinyl-CoA[m]	C00091	non-robust
s_1535	ubiquinol-6[m]	C00390	non-robust
s_1537	ubiquinone-6[m]	C17568	non-robust
s_1538	UDP[c]	C00015	non-robust
s_1543	UDP-D-glucose[c]	C00029	non-robust
s_1559	UTP[c]	C00075	non-robust
s_1616	TRX1[c]	C00342	non-robust
s_1620	TRX1 disulphide[c]	C00343	non-robust
s_3093	CTP[mm]	C00063	non-robust
s_3216	CDP-ethanolamine[erm]	C00570	non-robust
s_3219	CMP[mm]	C00055	non-robust
s_3711	phosphatidylcholine backbone[erm]	C00157	non-robust
s_3738	cardiolipin backbone[mm]	NA	non-robust
s_3740	C16:0 chain[c]	NA	non-robust
s_3741	C16:1 chain[c]	NA	non-robust
s_3746	lipid backbone[c]	NA	non-robust
s_3747	lipid chain[c]	NA	non-robust
s_4018	polyphosphate[c]	C00404	non-robust
s_4209	Ferrocytochrome b5[erm]	NA	non-robust
s_4210	Ferricytochrome b5[erm]	NA	non-robust
s_4290	polyphosphate[v]	C00404	non-robust
s_4291	polyphosphate[m]	C00404	non-robust
s_0018	(R)-5-diphosphomevalonic acid[c]	C01143	underproduced robust metabolite
s_0019	(R)-5-phosphomevalonic acid[c]	C01107	underproduced robust metabolite
s_0027	(R)-lactate[m]	C00256	underproduced robust metabolite
s_0061	(S)-dihydroorotate[c]	C00337	underproduced robust metabolite
s_0066	(S)-malate[c]	C00149	underproduced robust metabolite
s_0068	(S)-malate[m]	C00149	underproduced robust metabolite
s_0077	1-(5-phospho-D-ribosyl)-5-[(5-phospho-D-ribosylamino)methylideneamino]imidazole-4-carboxamide[c]	C04896	underproduced robust metabolite
s_0078	1-(5-phosphoribosyl)-5'-AMP[c]	C02741	underproduced robust metabolite
s_0086	1-C-(indol-3-yl)glycerol 3-phosphate[c]	C03506	underproduced robust metabolite
s_0180	2-oxoglutarate[c]	C00026	underproduced robust metabolite
s_0182	2-oxoglutarate[m]	C00026	underproduced robust metabolite
s_0190	farnesyl diphosphate[c]	C00448	underproduced robust metabolite
s_0207	3-(imidazol-4-yl)-2-oxopropyl dihydrogen phosphate[c]	C01267	underproduced robust metabolite
s_0218	3-hydroxy-3-methylglutaryl-CoA[c]	C00356	underproduced robust metabolite
s_0221	3-hydroxy-3-methylglutaryl-CoA[m]	C00356	underproduced robust metabolite
s_0295	4-phospho-L-aspartate[c]	C03082	underproduced robust metabolite
s_0302	5'-phosphoribosyl-N-formylglycineamidine[c]	C04640	underproduced robust metabolite
s_0312	5-[(5-phospho-1-deoxy-D-ribulos-1-ylamino)methylideneamino]-1-(5-phospho-D-ribosyl)imidazole-4-carboxamide[c]	C04916	underproduced robust metabolite
s_0325	5-phospho-ribosyl-glycineamide[c]	C03838	underproduced robust metabolite
s_0326	5-phosphoribosyl-ATP[c]	C02739	underproduced robust metabolite
s_0327	5-phosphoribosylamine[c]	C03090	underproduced robust metabolite
s_0359	acetaldehyde[c]	C00084	underproduced robust metabolite
s_0361	acetaldehyde[m]	C00084	underproduced robust metabolite
s_0362	acetate[c]	C00033	underproduced robust metabolite
s_0370	acetoacetyl-CoA[m]	C00332	underproduced robust metabolite
s_0386	adenosine[c]	C00212	underproduced robust metabolite
s_0393	adenylo-succinate[c]	C03794	underproduced robust metabolite
s_0403	AICAR[c]	C04677	underproduced robust metabolite
s_0409	alpha,alpha-trehalose 6-phosphate[c]	C00689	underproduced robust metabolite
s_0410	alpha-D-galactose 1-phosphate[c]	C00446	underproduced robust metabolite
s_0419	ammonium[c]	C01342	underproduced robust metabolite
s_0421	ammonium[m]	C01342	underproduced robust metabolite
s_0445	bicarbonate[c]	C00288	underproduced robust metabolite
s_0448	bicarbonate[n]	C00288	underproduced robust metabolite
s_0455	carbamoyl phosphate[c]	C00169	underproduced robust metabolite
s_0467	CDP[c]	C00112	underproduced robust metabolite
s_0516	cis-aconitate[c]	C00417	underproduced robust metabolite
s_0517	cis-aconitate[m]	C00417	underproduced robust metabolite
s_0522	citrate[c]	C00158	underproduced robust metabolite
s_0524	citrate[m]	C00158	underproduced robust metabolite
s_0526	CMP[c]	C00055	underproduced robust metabolite
s_0539	CTP[c]	C00063	underproduced robust metabolite
s_0550	D-erythro-1-(imidazol-4-yl)glycerol 3-phosphate[c]	C04666	underproduced robust metabolite
s_0567	D-glucose 1-phosphate[c]	C00103	underproduced robust metabolite
s_0573	D-mannose 1-phosphate[c]	C00636	underproduced robust metabolite
s_0574	D-mannose 6-phosphate[c]	C00275	underproduced robust metabolite
s_0632	dihydroxyacetone phosphate[m]	C00111	underproduced robust metabolite
s_0680	ethanol[c]	C00469	underproduced robust metabolite
s_0682	ethanol[m]	C00469	underproduced robust metabolite
s_0727	fumarate[m]	C00122	underproduced robust metabolite
s_0739	GDP[c]	C00035	underproduced robust metabolite
s_0743	GDP-alpha-D-mannose[c]	C00096	underproduced robust metabolite
s_0745	geranyl diphosphate[c]	C00341	underproduced robust metabolite
s_0769	glycerol 3-phosphate[lp]	C00093	underproduced robust metabolite
s_0770	glycerol 3-phosphate[m]	C00093	underproduced robust metabolite
s_0782	GMP[c]	C00144	underproduced robust metabolite
s_0785	GTP[c]	C00044	underproduced robust metabolite
s_0849	IMP[c]	C00130	underproduced robust metabolite
s_0940	isocitrate[c]	C00311	underproduced robust metabolite
s_0941	isocitrate[m]	C00311	underproduced robust metabolite
s_0943	isopentenyl diphosphate[c]	C00129	underproduced robust metabolite
s_0980	L-cystathionine[c]	C02291	underproduced robust metabolite
s_0986	L-gamma-glutamyl phosphate[c]	C03287	underproduced robust metabolite
s_1011	L-histidinol phosphate[c]	C01100	underproduced robust metabolite
s_1012	L-homocysteine[c]	C00155	underproduced robust metabolite
s_1029	L-methionine[c]	C00073	underproduced robust metabolite
s_1194	N-carbamoyl-L-aspartate[c]	C00438	underproduced robust metabolite
s_1238	O-phospho-L-homoserine[c]	C01102	underproduced robust metabolite
s_1241	O-succinyl-L-homoserine[c]	C01118	underproduced robust metabolite
s_1260	oleate[c]	C00712	underproduced robust metabolite
s_1262	oleoyl-CoA[c]	C00510	underproduced robust metabolite
s_1269	orotate[c]	C00295	underproduced robust metabolite
s_1270	orotidine 5'-(dihydrogen phosphate)[c]	C01103	underproduced robust metabolite
s_1271	oxaloacetate[c]	C00036	underproduced robust metabolite
s_1273	oxaloacetate[m]	C00036	underproduced robust metabolite
s_1302	palmitoyl-CoA[c]	C00154	underproduced robust metabolite
s_1364	phosphoribosyl-carboxy-aminoimidazole[c]	C04751	underproduced robust metabolite
s_1365	phosphoribosyl-formamido-carboxamide[c]	C04734	underproduced robust metabolite
s_1376	prenyl diphosphate(3-)[c]	C00235	underproduced robust metabolite
s_1386	PRPP[c]	C00119	underproduced robust metabolite
s_1399	pyruvate[c]	C00022	underproduced robust metabolite
s_1401	pyruvate[m]	C00022	underproduced robust metabolite
s_1413	S-adenosyl-L-homocysteine[c]	C00021	underproduced robust metabolite
s_1416	S-adenosyl-L-methionine[c]	C00019	underproduced robust metabolite
s_1454	stearoyl-CoA[c]	C00412	underproduced robust metabolite
s_1460	succinate[m]	C00042	underproduced robust metabolite
s_1541	UDP-D-galactose[c]	C00052	underproduced robust metabolite
s_1545	UMP[c]	C00105	underproduced robust metabolite
s_1565	xanthosine-5-phosphate[c]	C00655	underproduced robust metabolite
s_2789	palmitoyl-CoA[erm]	C00154	underproduced robust metabolite
s_2791	stearoyl-CoA[erm]	C00412	underproduced robust metabolite
s_2819	palmitoleoyl-CoA(4-)[erm]	C21072	underproduced robust metabolite
s_2821	oleoyl-CoA[erm]	C00510	underproduced robust metabolite
s_2837	palmitoleate[erm]	C08362	underproduced robust metabolite
s_2839	oleate[erm]	C00712	underproduced robust metabolite
s_2848	palmitoleate[lp]	C08362	underproduced robust metabolite
s_2849	palmitoleoyl-CoA(4-)[lp]	C21072	underproduced robust metabolite
s_2852	oleate[lp]	C00712	underproduced robust metabolite
s_2853	oleoyl-CoA[lp]	C00510	underproduced robust metabolite
s_2877	palmitoleoyl-CoA(4-)[c]	C21072	underproduced robust metabolite
s_2936	1-acyl-sn-glycerol 3-phosphate (16:1)[erm]	NA	underproduced robust metabolite
s_2944	1-acyl-sn-glycerol 3-phosphate (16:0)[lp]	C04036	underproduced robust metabolite
s_2954	phosphatidate (1-16:0, 2-16:1)[erm]	NA	underproduced robust metabolite
s_2955	phosphatidate (1-16:0, 2-18:1)[erm]	C13889	underproduced robust metabolite
s_2956	phosphatidate (1-16:1, 2-16:1)[erm]	NA	underproduced robust metabolite
s_2962	phosphatidate (1-16:0, 2-18:1)[lp]	C13889	underproduced robust metabolite
s_2968	diglyceride (1-16:0, 2-18:1)[erm]	NA	underproduced robust metabolite
s_2969	diglyceride (1-16:1, 2-16:1)[erm]	NA	underproduced robust metabolite
s_3084	CDP-diacylglycerol (1-16:0, 2-16:1)[erm]	NA	underproduced robust metabolite
s_3088	CDP-diacylglycerol (1-16:0, 2-18:1)[erm]	C13892	underproduced robust metabolite
s_3108	CMP[erm]	C00055	underproduced robust metabolite
s_3109	phosphatidyl-L-serine (1-16:0, 2-16:1)[erm]	NA	underproduced robust metabolite
s_3113	phosphatidyl-L-serine (1-16:0, 2-18:1)[erm]	C13880	underproduced robust metabolite
s_3181	phosphatidylethanolamine (1-16:0, 2-16:1)[erm]	NA	underproduced robust metabolite
s_3184	phosphatidyl-N-methylethanolamine (1-16:0, 2-16:1)[erm]	NA	underproduced robust metabolite
s_3191	phosphatidylethanolamine (1-16:0, 2-18:1)[erm]	NA	underproduced robust metabolite
s_3192	phosphatidyl-N-methylethanolamine (1-16:0, 2-18:1)[erm]	NA	underproduced robust metabolite
s_3199	phosphatidyl-N,N-dimethylethanolamine (1-16:0, 2-16:1)[erm]	NA	underproduced robust metabolite
s_3203	phosphatidyl-N,N-dimethylethanolamine (1-16:0, 2-18:1)[erm]	NA	underproduced robust metabolite
s_3207	phosphatidylcholine (1-16:0, 2-16:1)[erm]	NA	underproduced robust metabolite
s_3211	phosphatidylcholine (1-16:0, 2-18:1)[erm]	NA	underproduced robust metabolite
s_3213	phosphatidylcholine (1-18:0, 2-18:1)[erm]	NA	underproduced robust metabolite
s_3424	1-acylglycerophosphoethanolamine (16:0)[erm]	NA	underproduced robust metabolite
s_3441	ergosterol[erm]	C01694	underproduced robust metabolite
s_4183	propionyl-CoA[c]	C00100	underproduced robust metabolite
s_0001	(1->3)-beta-D-glucan[ce]	C00965	overproduced robust metabolite
s_0004	(1->6)-beta-D-glucan[ce]	C02493	overproduced robust metabolite
s_0008	(2R,3R)-2,3-dihydroxy-3-methylpentanoate[m]	C06007	overproduced robust metabolite
s_0009	(2R,3S)-3-isopropylmalate[c]	C04411	overproduced robust metabolite
s_0010	(2S)-2-isopropyl-3-oxosuccinate[c]	C04236	overproduced robust metabolite
s_0015	(N(omega)-L-arginino)succinic acid[c]	C03406	overproduced robust metabolite
s_0016	(R)-2,3-dihydroxy-3-methylbutanoate[m]	C04272	overproduced robust metabolite
s_0025	(R)-lactate[c]	C00256	overproduced robust metabolite
s_0028	(R)-mevalonate[c]	C00418	overproduced robust metabolite
s_0037	(S)-2,3-epoxysqualene[c]	C01054	overproduced robust metabolite
s_0038	(S)-2,3-epoxysqualene[er]	C01054	overproduced robust metabolite
s_0039	(S)-2-acetyl-2-hydroxybutanoate[m]	C06006	overproduced robust metabolite
s_0056	(S)-3-methyl-2-oxopentanoate[c]	C00671	overproduced robust metabolite
s_0060	(S)-3-methyl-2-oxopentanoate[m]	C00671	overproduced robust metabolite
s_0076	1-(2-carboxyphenylamino)-1-deoxy-D-ribulose 5-phosphate[c]	C01302	overproduced robust metabolite
s_0118	1-pyrroline-5-carboxylate[c]	C04322	overproduced robust metabolite
s_0120	10-formyl-THF[c]	C00234	overproduced robust metabolite
s_0122	14-demethyllanosterol[c]	C05108	overproduced robust metabolite
s_0145	2-acetamido-5-oxopentanoate[m]	C01250	overproduced robust metabolite
s_0146	2-acetyllactic acid[m]	C00900	overproduced robust metabolite
s_0162	2-isopropylmalate[c]	C02504	overproduced robust metabolite
s_0164	2-isopropylmalate[m]	C02504	overproduced robust metabolite
s_0165	2-isopropylmaleic acid[c]	C02631	overproduced robust metabolite
s_0176	2-oxoadipic acid[c]	C00322	overproduced robust metabolite
s_0177	2-oxoadipic acid[m]	C00322	overproduced robust metabolite
s_0178	2-oxobutanoate[c]	C00109	overproduced robust metabolite
s_0179	2-oxobutanoate[m]	C00109	overproduced robust metabolite
s_0201	3'-phospho-5'-adenylyl sulfate[c]	C00053	overproduced robust metabolite
s_0204	3-(4-hydroxyphenyl)pyruvate[c]	C01179	overproduced robust metabolite
s_0209	3-dehydro-4-methylzymosterol[c]	C15816	overproduced robust metabolite
s_0210	3-dehydroquinate[c]	C00944	overproduced robust metabolite
s_0211	3-dehydroshikimate[c]	C02637	overproduced robust metabolite
s_0233	3-methyl-2-oxobutanoate[m]	C00141	overproduced robust metabolite
s_0258	3-phospho-hydroxypyruvate[c]	C03232	overproduced robust metabolite
s_0259	3-phospho-serine[c]	C01005	overproduced robust metabolite
s_0261	3-phosphoshikimic acid[c]	C03175	overproduced robust metabolite
s_0262	4,4-dimethyl-5alpha-cholesta-8,14,24-trien-3beta-ol[c]	C11455	overproduced robust metabolite
s_0291	4-methyl-2-oxopentanoate[c]	C00233	overproduced robust metabolite
s_0296	4alpha-methylzymosterol[c]	C05103	overproduced robust metabolite
s_0297	4beta-methylzymosterol-4alpha-carboxylic acid[c]	C15808	overproduced robust metabolite
s_0298	5'-adenylyl sulfate[c]	C00224	overproduced robust metabolite
s_0299	5'-phosphoribosyl-4-(N-succinocarboxamide)-5-aminoimidazole[c]	C04823	overproduced robust metabolite
s_0300	5'-phosphoribosyl-5-aminoimidazole[c]	C03373	overproduced robust metabolite
s_0301	5'-phosphoribosyl-N-formylglycineamide[c]	C04376	overproduced robust metabolite
s_0304	5,10-methenyl-THF[c]	C00445	overproduced robust metabolite
s_0306	5,10-methylenetetrahydrofolate[c]	C00143	overproduced robust metabolite
s_0307	5,10-methylenetetrahydrofolate[m]	C00143	overproduced robust metabolite
s_0322	5-methyltetrahydrofolate[c]	C00440	overproduced robust metabolite
s_0324	5-O-(1-carboxyvinyl)-3-phosphoshikimic acid[c]	C01269	overproduced robust metabolite
s_0335	6-O-phosphono-D-glucono-1,5-lactone[c]	C01236	overproduced robust metabolite
s_0340	6-phospho-D-gluconate[c]	C00345	overproduced robust metabolite
s_0349	7-phospho-2-dehydro-3-deoxy-D-arabino-heptonic acid[c]	C04691	overproduced robust metabolite
s_0350	7-phospho-2-dehydro-3-deoxy-D-arabino-heptonic acid[m]	C04691	overproduced robust metabolite
s_0390	adenosine 3',5'-bismonophosphate[c]	C00054	overproduced robust metabolite
s_0427	anthranilate[c]	C00108	overproduced robust metabolite
s_0454	but-1-ene-1,2,4-tricarboxylic acid[m]	C04002	overproduced robust metabolite
s_0515	chorismate[c]	C00251	overproduced robust metabolite
s_0552	D-erythrose 4-phosphate[m]	C00279	overproduced robust metabolite
s_0563	D-glucose[c]	C00031	overproduced robust metabolite
s_0577	D-ribulose 5-phosphate[c]	C00199	overproduced robust metabolite
s_0581	D-xylulose 5-phosphate[c]	C00231	overproduced robust metabolite
s_0662	ergosta-5,7,22,24(28)-tetraen-3beta-ol[c]	C05440	overproduced robust metabolite
s_0663	ergosta-5,7,22,24(28)-tetraen-3beta-ol[er]	C05440	overproduced robust metabolite
s_0666	ergosterol[c]	C01694	overproduced robust metabolite
s_0667	ergosterol[er]	C01694	overproduced robust metabolite
s_0714	FMN[c]	C00061	overproduced robust metabolite
s_0717	FMNH2[c]	C01847	overproduced robust metabolite
s_0722	formate[c]	C00058	overproduced robust metabolite
s_0725	fumarate[c]	C00122	overproduced robust metabolite
s_0767	glycerol 3-phosphate[c]	C00093	overproduced robust metabolite
s_0773	glycogen[c]	C00182	overproduced robust metabolite
s_0779	glyoxylate[c]	C00048	overproduced robust metabolite
s_0834	homocitrate[m]	C01251	overproduced robust metabolite
s_0836	homoisocitrate[m]	C05662	overproduced robust metabolite
s_0841	hydrogen sulfide[c]	C00283	overproduced robust metabolite
s_0951	keto-phenylpyruvate[c]	C00166	overproduced robust metabolite
s_0953	L-2-aminoadipate[c]	C00956	overproduced robust metabolite
s_0955	L-alanine[c]	C00041	overproduced robust metabolite
s_0959	L-allysine[c]	C04076	overproduced robust metabolite
s_0965	L-arginine[c]	C00062	overproduced robust metabolite
s_0969	L-asparagine[c]	C00152	overproduced robust metabolite
s_0973	L-aspartate[c]	C00049	overproduced robust metabolite
s_0978	L-aspartate 4-semialdehyde[c]	C00441	overproduced robust metabolite
s_0979	L-citrulline[c]	C00327	overproduced robust metabolite
s_0981	L-cysteine[c]	C00097	overproduced robust metabolite
s_0991	L-glutamate[c]	C00025	overproduced robust metabolite
s_0993	L-glutamate[m]	C00025	overproduced robust metabolite
s_0997	L-glutamic 5-semialdehyde[c]	C01165	overproduced robust metabolite
s_0999	L-glutamine[c]	C00064	overproduced robust metabolite
s_1003	L-glycine[c]	C00037	overproduced robust metabolite
s_1005	L-glycine[m]	C00037	overproduced robust metabolite
s_1006	L-histidine[c]	C00135	overproduced robust metabolite
s_1010	L-histidinol[c]	C00860	overproduced robust metabolite
s_1014	L-homoserine[c]	C00263	overproduced robust metabolite
s_1016	L-isoleucine[c]	C00407	overproduced robust metabolite
s_1021	L-leucine[c]	C00123	overproduced robust metabolite
s_1025	L-lysine[c]	C00047	overproduced robust metabolite
s_1032	L-phenylalanine[c]	C00079	overproduced robust metabolite
s_1035	L-proline[c]	C00148	overproduced robust metabolite
s_1038	L-saccharopine[c]	C00449	overproduced robust metabolite
s_1039	L-serine[c]	C00065	overproduced robust metabolite
s_1042	L-serine[m]	C00065	overproduced robust metabolite
s_1045	L-threonine[c]	C00188	overproduced robust metabolite
s_1048	L-tryptophan[c]	C00078	overproduced robust metabolite
s_1051	L-tyrosine[c]	C00082	overproduced robust metabolite
s_1056	L-valine[c]	C00183	overproduced robust metabolite
s_1058	L-valine[m]	C00183	overproduced robust metabolite
s_1059	lanosterol[c]	C01724	overproduced robust metabolite
s_1107	mannan[c]	C00464	overproduced robust metabolite
s_1108	mannan[er]	C00464	overproduced robust metabolite
s_1182	N(2)-acetyl-L-ornithine[m]	C00437	overproduced robust metabolite
s_1187	N-(5-phospho-beta-D-ribosyl)anthranilate[c]	C04302	overproduced robust metabolite
s_1191	N-acetyl-L-gamma-glutamyl phosphate[m]	C04133	overproduced robust metabolite
s_1192	N-acetyl-L-glutamate[m]	C00624	overproduced robust metabolite
s_1233	O-acetyl-L-homoserine[c]	C01077	overproduced robust metabolite
s_1266	ornithine[c]	C01602	overproduced robust metabolite
s_1268	ornithine[m]	C01602	overproduced robust metabolite
s_1293	palmitoleate[c]	C08362	overproduced robust metabolite
s_1361	phosphoenolpyruvate[m]	C00074	overproduced robust metabolite
s_1377	prephenate[c]	C00254	overproduced robust metabolite
s_1408	ribose-5-phosphate[c]	C03736	overproduced robust metabolite
s_1429	shikimate[c]	C00493	overproduced robust metabolite
s_1447	squalene[c]	C00751	overproduced robust metabolite
s_1448	squalene[er]	C00751	overproduced robust metabolite
s_1458	succinate[c]	C00042	overproduced robust metabolite
s_1467	sulphate[c]	C00059	overproduced robust metabolite
s_1468	sulphate[e]	C00059	overproduced robust metabolite
s_1469	sulphite[c]	C11481	overproduced robust metabolite
s_1487	THF[c]	C00101	overproduced robust metabolite
s_1488	THF[m]	C00101	overproduced robust metabolite
s_1520	trehalose[c]	C01083	overproduced robust metabolite
s_1569	zymosterol[c]	C05437	overproduced robust metabolite
s_1576	zymosterol intermediate 1a[c]	NA	overproduced robust metabolite
s_1577	zymosterol intermediate 1b[c]	NA	overproduced robust metabolite
s_1578	zymosterol intermediate 1c[c]	NA	overproduced robust metabolite
s_1579	zymosterol intermediate 2[c]	NA	overproduced robust metabolite
s_2847	palmitoyl-CoA[lp]	C00154	overproduced robust metabolite
s_2934	glycerol 3-phosphate[erm]	C00093	overproduced robust metabolite
s_3083	CTP[erm]	C00063	overproduced robust metabolite
s_3107	L-serine[erm]	C00065	overproduced robust metabolite
s_3182	S-adenosyl-L-methionine[erm]	C00019	overproduced robust metabolite
s_3183	S-adenosyl-L-homocysteine[erm]	C00021	overproduced robust metabolite
s_4182	2-hydroxyglutarate[c]	C02630	overproduced robust metabolite
s_4189	(2R,3S)-3-methylmalate[c]	C06032	overproduced robust metabolite
